# Supplementary material for: Genomic Analysis of Hair Sheep From West/Central Africa Reveals Unique Genetic Diversity and Ancestral Links to Breed Formation in the Caribbean
Source: Mol Ecol. 2025 Jun 2;34(24):e17796. doi: 10.1111/mec.17796 (PMC12717993; doi:10.1111/mec.17796)
Supplement: Supplementary file 2 — Tables S1–S14. [file MEC-34-e17796-s002.xlsx]

## Sheet: ST1_Cameroon sampling info
Location	Subdivision	Division	Latitude (N)	Longitude (E)	Animal code	Sex	Identified diseases	Vaccination	Deworming	Feed supplementation	Photo	Date
Yokadouma	Yokadouma	Boumba et Ngoko	3°31'55.7’’	15°02'59.6’’	YOK1	M	None	PPR	Yes	Corn	Yok1	2017-04-19				M = male
Yokadouma	Yokadouma	Boumba et Ngoko	3°31'55.7’’	15°02'59.6’’	YOK2	M	Wounds	PPR	Yes	Corn	Yok2	2017-04-19				MC = male castrated
Yokadouma	Yokadouma	Boumba et Ngoko	3°31'55.7’’	15°02'59.6’’	YOK3	M	None	PPR	Yes	Corn	Yok3	2017-04-19
Yokadouma	Yokadouma	Boumba et Ngoko	3°31'55.7"	15°02'59.6"	YOK4	F	None	PPR	None	Corn, Sorghum	Yok4	2017-04-19	Mix flock with Djallonke
Yokadouma	Yokadouma	Boumba et Ngoko	3°31'55.7"	15°02'59.6"	YOK5	F	None	None	None	Corn, Sorghum	Yok5	2017-04-19	Mix flock with Djallonke
Yokadouma	Yokadouma	Boumba et Ngoko	3°31'55.7"	15°02'59.6"	YOK6	F	None	None	None	None	Yok6	2017-04-19	Wild dogs are predators to flock
Yokadouma	Yokadouma	Boumba et Ngoko	3°31'55.7"	15°02'59.6"	YOK7	F	None	None	None	None	Yok7	2017-04-19	Wild dogs are predators to flock
Yokadouma	Yokadouma	Boumba et Ngoko	3°31'55.7"	15°02'59.6"	YOK8	F	None	None	None	None	Yok8	2017-04-19	Wild dogs are predators to flock
Yokadouma	Yokadouma	Boumba et Ngoko	3°31'55.7"	15°02'59.6"	YOK9	F	None	None	None	Corn, Plantain chops	Yok9	2017-04-19	Wild dogs are predators to flock
Yokadouma	Yokadouma	Boumba et Ngoko	3°30'52.1"	15°03'00.2"	YOK10	M	None	None	None	None	Yok10	2017-04-19
Yokadouma	Yokadouma	Boumba et Ngoko	3°30'52.1"	15°03'00.2"	YOK11	F	None	None	None	None	Yok11	2017-04-19
Yokadouma	Yokadouma	Boumba et Ngoko	3°30'52.1"	15°03'00.2"	YOK12	F	None	None	None	None	Yok12	2017-04-19
Mondjeung Atoi	Yokadouma	Boumba et Ngoko	3°27'47.5"	15°02'28.9"	ATO13	M	Diarrhoea	PPR	None	Vitamins, Corn, cassava peels	ATO13	2017-04-19	In complete humid bush zone
Mondjeung Atoi	Yokadouma	Boumba et Ngoko	3°27'47.5"	15°02'28.9"	ATO14	F	Diarrhoea	PPR	None	Vitamins, Corn, cassava peels	ATO14	2017-04-19	In complete humid bush zone
Mondjeung Atoi	Yokadouma	Boumba et Ngoko	3°27'47.5"	15°02'28.9"	ATO15	F	Diarrhoea	PPR	None	Vitamins, Corn, cassava peels	ATO15	2017-04-19	In complete humid bush zone
Ngolla 20	Yokadouma	Boumba et Ngoko	3°28'30.7"	15°02'36.6"	NGO16	F	None	PPR	None	None	NGO16	2017-04-19	Complete humid bush zone
Ngolla 20	Yokadouma	Boumba et Ngoko	3°28'30.7"	15°02'36.6"	NGO17	M	None	PPR	None	None	NGO17	2017-04-19	Complete humid bush zone
Ngolla 20	Yokadouma	Boumba et Ngoko	3°28'30.7"	15°02'36.6"	NGO18	M	None	PPR	None	None	NGO18	2017-04-19	Complete humid bush zone
Parny	Yokadouma	Boumba et Ngoko	3°29'32.4"	15°02'53.9"	PAR19	F	None	PPR	None	None	PAR19	2017-04-19	Complete humid bush zone
Yokadouma	Yokadouma	Boumba et Ngoko	3°30'52.1"	15°03'00.2"	YOK20	F	None	None	None	None	Yok20	2017-04-19
Yokadouma	Yokadouma	Boumba et Ngoko	3°30'52.1"	15°03'00.2"	YOK21	M	None	None	None	None	Yok21	2017-04-19
Yokadouma	Yokadouma	Boumba et Ngoko	3°30'58.9"	15°03'10.0"	YOK22	M	None	None	None	None	Yok22	2017-04-19
Yokadouma	Yokadouma	Boumba et Ngoko	3°30'58.9"	15°03'10.0"	YOK23	F	None	None	None	None	Yok23	2017-04-19
Yokadouma	Yokadouma	Boumba et Ngoko	3°30'58.9"	15°03'10.0"	YOK24	F	None	None	None	None	Yok24	2017-04-19
Yokadouma	Yokadouma	Boumba et Ngoko	3°30'58.9"	15°03'10.0"	YOK25	F	None	None	None	None	Yok25	2017-04-19	Pregnant
Yokadouma	Yokadouma	Boumba et Ngoko	3°30'58.9"	15°03'10.0"	YOK26	M	None	None	None	None	Yok26	2017-04-19
Yokadouma	Yokadouma	Boumba et Ngoko	3°31'55.7"	15°02'59.6"	YOK27	F	None	None	None	Corn	Yok27	2017-04-19
Yokadouma	Yokadouma	Boumba et Ngoko	3°30'58.9"	15°03'10.0"	YOK28	F	None	None	Antibiotics	Corn, Vitamins	Yok28	2017-04-19
Yokadouma	Yokadouma	Boumba et Ngoko	3°30'58.9"	15°03'10.0"	YOK29	F	None	None	Antibiotics	Corn, Vitamins	Yok29	2017-04-19
Yokadouma	Yokadouma	Boumba et Ngoko	3°30'58.9"	15°03'10.0"	YOK30	F	None	None	Antibiotics	Corn, Vitamins	Yok30	2017-04-19
Yokadouma	Yokadouma	Boumba et Ngoko	3°30'58.9"	15°03'10.0"	YOK31	F	None	None	Antibiotics	Corn, Vitamins	Yok31	2017-04-19
Yokadouma	Yokadouma	Boumba et Ngoko	3°30'58.9"	15°03'10.0"	YOK32	F	None	None	Antibiotics	Corn, Vitamins	Yok32	2017-04-19
Gari Gombo	Gari Gombo	Boumba et Ngoko	3°55'58.8"	15°06'35.3"	GAR33	F	Cough, worms	None	Dewormers, antibiotics	Corn	Gar33	2017-04-20
Gari Gombo	Gari Gombo	Boumba et Ngoko	3°55'58.8"	15°06'35.3"	GAR34	F	Cough, worms	None	Dewormers, antibiotics	Corn	Gar34	2017-04-20
Gari Gombo	Gari Gombo	Boumba et Ngoko	3°55'58.8"	15°06'35.3"	GAR35	F	Cough, worms	None	Dewormers, antibiotics	Corn	Gar35	2017-04-20
Gari Gombo	Gari Gombo	Boumba et Ngoko	3°55'58.8"	15°06'35.3"	GAR36	F	Cough, worms	None	Dewormers, antibiotics	Corn	Gar36	2017-04-20
Bertoua	Bertoua	Lom et Djerem	4°30'40.2"	13°56'36.5"	BER37	M	None	None	None	None	BER37	2017-04-21
Bertoua	Bertoua	Lom et Djerem	5°14'11.6"	13°54'51.8"	BER38	M	None	PPR	Dewormers, antibiotics	Salt	BER38	2017-04-21
Bertoua	Bertoua	Lom et Djerem	5°14'11.6"	13°54'51.8"	BER39	F	None	PPR	Dewormers, antibiotics	Salt	BER39	2017-04-21
Bertoua	Bertoua	Lom et Djerem	5°14'11.6"	13°54'51.8"	BER40	F	None	PPR	Dewormers, antibiotics	Salt	BER40	2017-04-21
Bertoua	Bertoua	Lom et Djerem	5°14'11.6"	13°54'51.8"	BER41	M	None	PPR	Dewormers, antibiotics	Salt	BER41	2017-04-21
Bertoua	Bertoua	Lom et Djerem	5°14'11.6"	13°54'51.8"	BER42	F	None	PPR	Dewormers, antibiotics	Salt	BER42	2017-04-21
Bertoua	Bertoua	Lom et Djerem	5°14'11.6"	13°54'51.8"	BER43	F	None	PPR	Dewormers, antibiotics	Salt	BER43	2017-04-21
Bertoua	Bertoua	Lom et Djerem	5°14'11.6"	13°54'51.8"	BER44	M	None	PPR	Dewormers, antibiotics	Salt	BER44	2017-04-21
Bertoua	Bertoua	Lom et Djerem	5°14'11.6"	13°54'51.8"	BER45	F	None	PPR	Dewormers, antibiotics	Salt	BER45	2017-04-21
Bertoua	Bertoua	Lom et Djerem	5°14'11.6"	13°54'51.8"	BER46	F	None	PPR	Dewormers, antibiotics	Salt	BER46	2017-04-21
Bertoua	Bertoua	Lom et Djerem	5°14'11.6"	13°54'51.8"	BER47	F	None	PPR	Dewormers, antibiotics	Salt	BER47	2017-04-21
Doume	Doume	Haut-Nyong	4°14'16.8"	13°27'08.3"	DOU1.1	F	Diarrhoea, cough	PPR	None	None	DOU1.1	2017-04-20	From local markets, ethnovet treatments
Doume	Doume	Haut-Nyong	4°14'16.8"	13°27'08.3"	DOU1.2	F	Diarrhoea, cough	PPR	None	None	DOU1.2	2017-04-20	From local markets, ethnovet treatments
Doume	Doume	Haut-Nyong	4°14'16.8"	13°27'08.3"	DOU1.3	F	Diarrhoea, cough	PPR	None	None	DOU1.3	2017-04-20	From local markets, ethnovet treatments
Doume	Doume	Haut-Nyong	4°14'16.8"	13°27'08.3"	DOU1.4	F	Diarrhoea, cough	PPR	None	None	DOU1.4	2017-04-20	From local markets, ethnovet treatments
Doume	Doume	Haut-Nyong	4°14'16.8"	13°27'08.3"	DOU1.5	F	Diarrhoea, cough	PPR	None	None	DOU1.5	2017-04-20	From local markets, ethnovet treatments
Doume	Doume	Haut-Nyong	4°14'16.8"	13°27'08.3"	DOU1.6	F	Diarrhoea, cough	PPR	None	None	DOU1.6	2017-04-20	From local markets, ethnovet treatments
Doume	Doume	Haut-Nyong	4°14'16.8"	13°27'08.3"	DOU1.7	F	Diarrhoea, cough	PPR	None	None	DOU1.7	2017-04-20	From local markets, ethnovet treatments
Doume	Doume	Haut-Nyong	4°14'16.8"	13°27'08.3"	DOU1.8	F	Diarrhoea, cough	PPR	None	None	DOU1.7	2017-04-20	From local markets, ethnovet treatments
Sibita	Doume	Haut-Nyong	4°13'55.3"	13°27'08.9"	SIB1.1	M	Diarrhoea, pneumonia	PPR	Dewormers, antibiotics	None	SIB1.1	2017-04-21	From local markets
Sibita	Doume	Haut-Nyong	4°13'55.3"	13°27'08.9"	SIB1.2	F	Diarrhoea, pneumonia	PPR	Dewormers, antibiotics	None	SIB1.2	2017-04-21	From local markets
Sibita	Doume	Haut-Nyong	4°13'55.3"	13°27'08.9"	SIB1.3	F	Diarrhoea, pneumonia	PPR	Dewormers, antibiotics	None	SIB1.3	2017-04-21	From local markets
Sibita	Doume	Haut-Nyong	4°13'55.3"	13°27'08.9"	SIB1.4	M	Diarrhoea, pneumonia	PPR	Dewormers, antibiotics	None	SIB1.4	2017-04-21	From local markets
Sibita	Doume	Haut-Nyong	4°13'55.3"	13°27'08.9"	SIB1.5	F	Diarrhoea, pneumonia	PPR	Dewormers, antibiotics	None	SIB1.5	2017-04-21	From local markets
Sibita	Doume	Haut-Nyong	4°13'55.3"	13°27'08.9"	SIB1.6	M	Diarrhoea, pneumonia	PPR	Dewormers, antibiotics	None	SIB1.6	2017-04-21	From local markets
Sibita	Doume	Haut-Nyong	4°13'55.3"	13°27'08.9"	SIB1.7	F	Diarrhoea, pneumonia	PPR	Dewormers, antibiotics	None	SIB1.7	2017-04-21	From local markets
Sibita	Doume	Haut-Nyong	4°13'55.3"	13°27'08.9"	SIB1.8	F	Diarrhoea, pneumonia	PPR	Dewormers, antibiotics	None	SIB1.8	2017-04-21	From local markets
Sibita	Doume	Haut-Nyong	4°13'55.3"	13°27'08.9"	SIB1.9	F	Diarrhoea, pneumonia	PPR	Dewormers, antibiotics	None	SIB1.9	2017-04-21	From local markets
Sibita	Doume	Haut-Nyong	4°13'55.3"	13°27'08.9"	SIB1.10	F	Diarrhoea, pneumonia	PPR	Dewormers, antibiotics	None	SIB1.10	2017-04-21	From local markets
Dimako	Dimako	Haut-Nyong	4°22'59.2"	13°34'16.5"	DIM1.1	F	Diarrhoea, cough	None	Dewormers, antibiotics	None	DIM1.1	2017-04-21	Heritage
Dimako	Dimako	Haut-Nyong	4°22'59.2"	13°34'16.5"	DIM1.2	M	Diarrhoea, cough	None	Dewormers, antibiotics	None	DIM1.2	2017-04-21	Heritage
Dimako	Dimako	Haut-Nyong	4°22'59.2"	13°34'16.5"	DIM1.3	M	Diarrhoea, cough	None	Dewormers, antibiotics	None	DIM1.3	2017-04-21	Heritage
Dimako	Dimako	Haut-Nyong	4°23'00.3"	13°34'25.8"	DIM2.1	F	Diarrhoea	None	Dewormers, antibiotics	None	DIM2.1	2017-04-21	Heritage
Dimako	Dimako	Haut-Nyong	4°23'00.3"	13°34'25.8"	DIM2.2	F	Diarrhoea	None	Dewormers, antibiotics	None	DIM2.2	2017-04-21	Heritage
Dimako	Dimako	Haut-Nyong	4°23'00.3"	13°34'25.8"	DIM2.3	F	Diarrhoea	None	Dewormers, antibiotics	None	DIM2.3	2017-04-21	Heritage
Dimako	Dimako	Haut-Nyong	4°23'00.3"	13°34'25.8"	DIM2.4	F	Diarrhoea	None	Dewormers, antibiotics	None	DIM2.4	2017-04-21	Heritage
Dimako	Dimako	Haut-Nyong	4°23'00.3"	13°34'25.8"	DIM2.5	F	Diarrhoea	None	Dewormers, antibiotics	None	DIM2.5	2017-04-21	Heritage
Dimako	Dimako	Haut-Nyong	4°23'00.3"	13°34'25.8"	DIM2.6	F	Diarrhoea	None	Dewormers, antibiotics	None	DIM2.6	2017-04-21	Heritage
Dimako	Dimako	Haut-Nyong	4°23'00.3"	13°34'25.8"	DIM2.7	F	Diarrhoea	None	Dewormers, antibiotics	None	DIM2.7	2017-04-21	Heritage
Dimako	Dimako	Haut-Nyong	4°23'00.3"	13°34'25.8"	DIM2.8	F	Diarrhoea	None	Dewormers, antibiotics	None	DIM2.8	2017-04-21	Heritage
Manjou	Manjou	Lom et Djerem	04.35722	13.43952	MAN1	F	None	None	None	None	MAN1	2017-04-19	From local markets
Mbang	Mbang	Kadey	4°21'26.0"	13°26'22.3"	MBA1.1	F	None	None	None	None	MBA1.1	2017-04-20	From local markets
Mbang	Mbang	Kadey	4°21'26.0"	13°26'22.3"	MBA1.2	F	None	None	None	None	MBA1.2	2017-04-20	From local markets
Mbang	Mbang	Kadey	4°21'26.0"	13°26'22.3"	MBA1.3	M	None	None	None	None	MBA1.3	2017-04-20	From local markets
Mbang	Mbang	Kadey	4°21'26.0"	13°26'22.3"	MBA1.4	F	None	None	None	None	MBA1.4	2017-04-20	From local markets
Mbang	Mbang	Kadey	4°21'26.0"	13°26'22.3"	MBA1.5	F	None	None	None	None	MBA1.5	2017-04-20	From local markets
Mbang	Mbang	Kadey	3°34'33.5"	14°09'18.5"	MBA2.1	F	Diarrhoea	None	Dewormers	Salt	MBA2.1	2017-04-21	From local markets
Mbang	Mbang	Kadey	3°34'33.5"	14°09'18.5"	MBA2.2	F	Diarrhoea	None	Dewormers	Salt	MBA2.2	2017-04-21	From local markets
Mbang	Mbang	Kadey	3°34'33.5"	14°09'18.5"	MBA2.4	F	Diarrhoea	None	Dewormers	Salt	MBA2.4	2017-04-21	From local markets
Mbang	Mbang	Kadey	3°34'33.5"	14°09'18.5"	MBA2.5	F	Diarrhoea	None	Dewormers	Salt	MBA2.5	2017-04-21	From local markets
Mbang	Mbang	Kadey	3°34'33.5"	14°09'18.5"	MBA2.6	F	Diarrhoea	None	Dewormers	Salt	MBA2.6	2017-04-21	From local markets
Mbang	Mbang	Kadey	3°34'33.5"	14°09'18.5"	MBA2.7	F	Diarrhoea	None	Dewormers	Salt	MBA2.7	2017-04-21	From local markets
Mbang	Mbang	Kadey	3°34'33.5"	14°09'18.5"	MBA2.8	F	Diarrhoea	None	Dewormers	Salt	MBA2.8	2017-04-21	From local markets
Mbang	Mbang	Kadey	3°34'33.5"	14°09'18.5"	MBA2.9	F	Diarrhoea	None	Dewormers	Salt	MBA2.9	2017-04-21	From local markets
Mbang	Mbang	Kadey	3°34'33.5"	14°09'18.5"	MBA2.10	F	Diarrhoea	None	Dewormers	Salt	MBA2.10	2017-04-21	From local markets
Mbang	Mbang	Kadey	3°34'33.5"	14°09'18.5"	MBA2.11	F	Diarrhoea	None	Dewormers	Salt	MBA2.11	2017-04-21	From local markets
Mbang	Mbang	Kadey	3°34'33.5"	14°09'18.5"	MBA2.12	F	Diarrhoea	None	Dewormers	Salt	MBA2.12	2017-04-21	From local markets
Mbang	Mbang	Kadey	3°34'33.5"	14°09'18.5"	MBA2.13	F	Diarrhoea	None	Dewormers	Salt	MBA2.13	2017-04-21	From local markets
Mbang	Mbang	Kadey	3°34'33.5"	14°09'18.5"	MBA2.14	M	Diarrhoea	None	Dewormers	Salt	MBA2.14	2017-04-21	From local markets
Mbang	Mbang	Kadey	3°34'33.5"	14°09'18.5"	MBA2.15	M	Diarrhoea	None	Dewormers	Salt	MBA2.15	2017-04-21	From local markets
Mbang	Mbang	Kadey	3°34'33.5"	14°09'18.5"	MBA2.16	M	Diarrhoea	None	Dewormers	Salt	MBA2.16	2017-04-21	From local markets
Ombessa	Ombessa	Mbam et Inoubou	4°36'07.2"	11°15'21.4"	OMB101	M	None	None	None	None	OMB101	2017-04-26	From local markets
Ombessa	Ombessa	Mbam et Inoubou	4°36'07.2"	11°15'21.4"	OMB102	M	None	None	None	None	OMB102	2017-04-26	From local markets
Bafia	Bafia	Mbam et Inoubou	4°45'13.2"	11°13'55.1"	BAF103	M	None	None	None	None	BAF103	2017-04-26	From local markets
Bafia	Bafia	Mbam et Inoubou	4°45'13.2"	11°13'55.1"	BAF104	M	None	None	None	None	BAF104	2017-04-26	From local markets
Bafia	Bafia	Mbam et Inoubou	4°45'13.2"	11°13'55.1"	BAF105	M	None	None	None	None	BAF105	2017-04-26	From local markets
Bafia	Bafia	Mbam et Inoubou	4°45'11.4"	11°13'55.3"	BAF106	F	None	None	None	None	BAF106	2017-04-26	From local markets
Bafia	Bafia	Mbam et Inoubou	4°45'11.4"	11°13'55.3"	BAF107	M	None	None	None	None	BAF107	2017-04-26	From local markets
Bafia	Bafia	Mbam et Inoubou	4°45'11.4"	11°13'55.3"	BAF108	F	None	None	None	None	BAF108	2017-04-26	From local markets
Bafia	Bafia	Mbam et Inoubou	4°45'11.4"	11°13'55.3"	BAF109	F	None	None	None	None	BAF109	2017-04-26	From local markets
Bafia	Bafia	Mbam et Inoubou	4°45'11.4"	11°13'55.3"	BAF110	M	None	None	None	None	BAF110	2017-04-26	From local markets

## Sheet: ST2_50K datasets mod
complete_dataset		global_second_degree		African_second_degree
AfecAssaf	24	AfecAssaf	7
Kefis	14	Kefis	8	Kefis	8
AfricanDorper	21	AfricanDorper	8	AfricanDorper	8
AfricanWhiteDorper	6	AfricanWhiteDorper	2	AfricanWhiteDorper	2
Adane	12	Adane	8	Adane	8
Arabo	10	Arabo	8	Arabo	8
Afshari	37	Afshari	9
Altamurana	24	Altamurana	2
Arawapa	37	Arawapa	6
AustralianCoopworth	19	AustralianCoopworth	2
AustralianIndustryMerino	88	AustralianIndustryMerino	16
AustralianMerino	50	AustralianMerino	18
AustralianPollDorset	108	AustralianPollDorset	1
AustralianPollMerino	98	AustralianPollMerino	10
AustralianSuffolk	109	AustralianSuffolk	8
BangladeshiBGE	24	BangladeshiBGE	9
BangladeshiGarole	24	BangladeshiGarole	9
BarbadosBlackBelly	24	BarbadosBlackBelly	8
BarbadosBlackBelly_Guadeloupe	10	BarbadosBlackBelly_Guadeloupe	6
BealePark	3	BealePark	1
Bergamasca	24	Bergamasca	10
BFxT	8
BlackHeadedMutton	24	BlackHeadedMutton	4
Bonga	15	Bonga	10	Bonga	10
BorderLeicester	48	BorderLeicester	1
Boreray	17
BrazilianCreole	23	BrazilianCreole	10
BundnerOberlanderSheep	24	BundnerOberlanderSheep	1
Cameroon Blackbelly Sheep	111	Cameroon Blackbelly Sheep	10	Cameroon Blackbelly Sheep	10
Castellana	23	Castellana	6
Changthangi	29	Changthangi	8
ChineseMerino	23	ChineseMerino	9
Chios	23	Chios	2
Churra	120	Churra	16
Comisana	24	Comisana	5
CyprusFatTail	30	CyprusFatTail	1
Deccani	24	Deccani	8
Djallonke	5
DorsetHorn	21	DorsetHorn	2
Doyogena	15	Doyogena	10	Doyogena	10
EastFriesianBrown	39
EastFriesianWhite	9
EgyptianBarki	13	EgyptianBarki	10	EgyptianBarki	10
EngadineRedSheep	24	EngadineRedSheep	6
EthiopianMenz	34	EthiopianMenz	10	EthiopianMenz	10
Finnsheep	99	Finnsheep	5
Galway	49	Galway	1
Garut	22	Garut	8
GermanTexel	46	GermanTexel	5
GreyfacedDartmoor	20	GreyfacedDartmoor	6
Gesses	10	Gesses	5	Gesses	5
GulfCoastNative	94	GulfCoastNative	7
Hammari	18	Hammari	8	Hammari	8
Icelandic	16	Icelandic	1
ImprovedAwassi	23	ImprovedAwassi	7
IndianGarole	26	IndianGarole	8
IrishSuffolk	55	IrishSuffolk	3
Kabashi	18	Kabashi	10	Kabashi	10
Karakas	18	Karakas	7
Kido	10	Kido	4	Kido	4
Leccese	24	Leccese	1
LibyanBarbary	22	LibyanBarbary	10	LibyanBarbary	10
LocalAwassi	24	LocalAwassi	10
Loya	15	Loya	10	Loya	10
MacarthurMerino	10	MacarthurMerino	1
MeatLacaune	78	MeatLacaune	8
Merinolandschaf	24	Merinolandschaf	1
MilkLacaune	103	MilkLacaune	11
Moghani	34	Moghani	8
Molale	15	Molale	10	Molale	10
MoradaNova	22	MoradaNova	8
NamaquaAfrikaner	12
NewZealandRomney	24	NewZealandRomney	3
NewZealandTexel	24	NewZealandTexel	4
Norduz	20	Norduz	6
NorfolkHorn	33	NorfolkHorn	4
Ojalada	24	Ojalada	10
OldNorwegianspaelsau	15	OldNorwegianspaelsau	3
OxfordDown	23	OxfordDown	7
Qezel	35	Qezel	10
Rambouillet	102	Rambouillet	11
Rasaaragonesa	22	Rasaaragonesa	16
RedMaasai	45	RedMaasai	7	RedMaasai	7
RonderibAfrikaner	17	RonderibAfrikaner	5	RonderibAfrikaner	5
Ryeland	8	Ryeland	3
Sahelian	5	Sahelian	4	Sahelian	4
Sakiz	22	Sakiz	7
SantaInes	47	SantaInes	10
SardinianAncestralBlack	20	SardinianAncestralBlack	2
ScottishBlackface	56	ScottishBlackface	3
ScottishTexel	80	ScottishTexel	1
ShubiGemo	15	ShubiGemo	8	ShubiGemo	8
Soay	110	Soay	1
Spael-coloured	3
Spael-white	32	Spael-white	1
SriLankan	1	SriLankan	1
StCroix	12	StCroix	6
StElizabeth	10	StElizabeth	7
Sumatra	24	Sumatra	8
SwissBlack-BrownMountainSheep	24	SwissBlack-BrownMountainSheep	1
SwissMirrorSheep	24
SwissWhiteAlpineSheep	24	SwissWhiteAlpineSheep	1
Tibetan	37	Tibetan	9
ValaisBlacknoseSheep	24	ValaisBlacknoseSheep	2
ValaisRedSheep	24	ValaisRedSheep	1
Washera	15	Washera	9	Washera	9
West-African-Djallonke	10	West-African-Djallonke	7	West-African-Djallonke	7
Wiltshire	23	Wiltshire	1
WiltshireHorn	12	WiltshireHorn	3

## Sheet: ST3_qpAdm_results_high-density
model no.	target group	source group 1	source group 2/3	source group 2/3	source group 2/3	reference group 1	reference group 2	reference group 3	reference group 4	reference group 5	reference group 6	reference group 7	reference group 8	reference group 9	reference group 10	reference group 11	reference group 12	reference group 13	reference group 14	reference group 15	reference group 16	reference group 17	reference group 18	reference group 19	reference group 20	reference group 21	reference group 22	reference group 23	reference group 24	reference group 25	reference group 26	reference group 27	reference group 28	reference group 29	reference group 30	reference group 31	number of references	estimated admixture fraction (EAF), source 1	EAF standard error, source 1	Z-score, source 1	estimated admixture fraction (EAF), source 2/3	EAF standard error, source 2/3	Z-score, source 2/3	estimated admixture fraction (EAF), source 2/3	EAF standard error, source 2/3	Z-score, source 2/3	estimated admixture fraction (EAF), source 2/3	EAF standard error, source 2/3	Z-score, source 2/3
model_1HD	BBB	WestAfrica		Merino	UKTexel	Soay	Boreray	MiddleEast	Asia	EastAfrica																											5	0.428	0.0143	29.8				0.407	0.0652	6.24	0.166	0.0553	3
model_2HD	BBB	WestAfrica		Merino	UKTexel	Soay	Boreray	AMDN	AFKD	BONG	DYGN	GUGD	KIDO	LOYA	SHGM	BangladeshiBGE	BangladeshiGarole	Deccani	Garut	SriLankan	Sumatra	Tibetan	Hammari	Kabashi	Karakas	LibyanBarbary	Moghani	NamaquaAfrikaner	RedMaasai								24	0.431	0.0136	31.6				0.241	0.0568	4.24	0.328	0.0475	6.9
model_3HD	BBB	WestAfrica		Merino	UKTexel	Soay	Boreray	AMDN	AFKD	BONG	DYGN	GUGD	KIDO	LOYA	SHGM								Hammari	Kabashi	Karakas	LibyanBarbary	Moghani	NamaquaAfrikaner	RedMaasai								17	0.416	0.0134	31				0.377	0.0577	6.54	0.206	0.0485	4.26
model_4HD	BBB	WestAfrica		Merino	UKTexel			AMDN	AFKD	BONG	DYGN	GUGD	KIDO	LOYA	SHGM								Hammari	Kabashi	Karakas	LibyanBarbary	Moghani	NamaquaAfrikaner	RedMaasai								15	0.438	0.0176	24.9				-0.0576	0.21	-0.275	0.619	0.197	3.15
model_5HD	BBB	WestAfrica		Merino	UKTexel			AMDN	AFKD	BONG	DYGN	GUGD	KIDO	LOYA	SHGM								Hammari	Kabashi	Karakas	LibyanBarbary	Moghani	NamaquaAfrikaner	RedMaasai	Castellana	Ojalada	Bergamasca	Finnsheep	EastFriesianWhite	Chios	Sakiz	22	0.483	0.00946	51.1				0.0567	0.0283	2	0.46	0.0249	18.5
model_6HD	BBB	WestAfrica		Merino	UKTexel																		Hammari	Kabashi	Karakas	LibyanBarbary	Moghani	NamaquaAfrikaner	RedMaasai	Castellana	Ojalada	Bergamasca	Finnsheep	EastFriesianWhite	Chios	Sakiz	14	0.485	0.00964	50.3				0.0554	0.0284	1.95	0.046	0.0249	18.5
model_7HD	BBB	WestAfrica		Merino	UKTexel			AMDN	AFKD	BONG	DYGN	GUGD	KIDO	LOYA	SHGM															Castellana	Ojalada	Bergamasca	Finnsheep	EastFriesianWhite	Chios	Sakiz	15	0.496	0.00989	50.2				0.031	0.0282	1.1	0.473	0.0247	19.2
	PAIRWISE
model_8HD	BBB	WestAfrica		Merino				AMDN	AFKD	BONG	DYGN	GUGD	KIDO	LOYA	SHGM								Hammari	Kabashi	Karakas	LibyanBarbary	Moghani	NamaquaAfrikaner	RedMaasai								15	0.4	0.0122	32.8				0.6	0.0122	49.2
model_9HD	BBB	WestAfrica			UKTexel			AMDN	AFKD	BONG	DYGN	GUGD	KIDO	LOYA	SHGM								Hammari	Kabashi	Karakas	LibyanBarbary	Moghani	NamaquaAfrikaner	RedMaasai								15	0.435	0.0113	38.5							0.565	0.0113	50
model_10HD	BBB	WestAfrica		Merino		Soay	Boreray	AMDN	AFKD	BONG	DYGN	GUGD	KIDO	LOYA	SHGM								Hammari	Kabashi	Karakas	LibyanBarbary	Moghani	NamaquaAfrikaner	RedMaasai								17	0.386	0.0112	34.4				0.614	0.0112	54.9
model_11HD	BBB	WestAfrica			UKTexel	Soay	Boreray	AMDN	AFKD	BONG	DYGN	GUGD	KIDO	LOYA	SHGM								Hammari	Kabashi	Karakas	LibyanBarbary	Moghani	NamaquaAfrikaner	RedMaasai								17	0.479	0.00947	50.6							0.521	0.00947	55
	INDIVIDUAL WEST AFRICAN SOURCE
model_12HD	BBB	CAMSHP		Merino	UKTexel	Soay	Boreray	AMDN	AFKD	BONG	DYGN	GUGD	KIDO	LOYA	SHGM								Hammari	Kabashi	Karakas	LibyanBarbary	Moghani	NamaquaAfrikaner	RedMaasai								17	0.413	0.0158	26.1			CAM:	0.373	0.0622	6	0.214	0.0522	4.11
model_13HD	BBB	West-African-Djallonke		Merino	UKTexel	Soay	Boreray	AMDN	AFKD	BONG	DYGN	GUGD	KIDO	LOYA	SHGM								Hammari	Kabashi	Karakas	LibyanBarbary	Moghani	NamaquaAfrikaner	RedMaasai								17	0.464	0.0183	25.3			DJA:	0.322	0.0664	4.85	0.215	0.0547	3.92
model_14HD	BBB	CAMSHP		Merino	UKTexel			AMDN	AFKD	BONG	DYGN	GUGD	KIDO	LOYA	SHGM								Hammari	Kabashi	Karakas	LibyanBarbary	Moghani	NamaquaAfrikaner	RedMaasai	Castellana	Ojalada	Bergamasca	Finnsheep	EastFriesianWhite	Chios	Sakiz	22	0.481	0.0113	42.5			CAM:	0.069	0.0314	2.2	0.45	0.0278	16.2
model_15HD	BBB	West-African-Djallonke		Merino	UKTexel			AMDN	AFKD	BONG	DYGN	GUGD	KIDO	LOYA	SHGM								Hammari	Kabashi	Karakas	LibyanBarbary	Moghani	NamaquaAfrikaner	RedMaasai	Castellana	Ojalada	Bergamasca	Finnsheep	EastFriesianWhite	Chios	Sakiz	22	0.53	0.0127	41.6			DJA:	0.0503	0.0321	1.56	0.419	0.0287	14.6
model_16HD	BBB	CAMSHP		Merino	UKTexel																		Hammari	Kabashi	Karakas	LibyanBarbary	Moghani	NamaquaAfrikaner	RedMaasai	Castellana	Ojalada	Bergamasca	Finnsheep	EastFriesianWhite	Chios	Sakiz	14	0.485	0.0116	41.7			CAM:	0.0635	0.0323	1.97	0.451	0.0284	15.9
model_17HD	BBB	West-African-Djallonke		Merino	UKTexel																		Hammari	Kabashi	Karakas	LibyanBarbary	Moghani	NamaquaAfrikaner	RedMaasai	Castellana	Ojalada	Bergamasca	Finnsheep	EastFriesianWhite	Chios	Sakiz	14	0.533	0.0132	40.5			DJA:	0.042	0.0331	1.27	0.425	0.0291	14.6
model_18HD	BBB	CAMSHP		Merino	UKTexel			AMDN	AFKD	BONG	DYGN	GUGD	KIDO	LOYA	SHGM															Castellana	Ojalada	Bergamasca	Finnsheep	EastFriesianWhite	Chios	Sakiz	15	0.495	0.012	41.3			CAM:	0.0371	0.0317	1.17	0.468	0.0278	16.8
model_19HD	BBB	West-African-Djallonke		Merino	UKTexel			AMDN	AFKD	BONG	DYGN	GUGD	KIDO	LOYA	SHGM															Castellana	Ojalada	Bergamasca	Finnsheep	EastFriesianWhite	Chios	Sakiz	15	0.544	0.0136	40			DJA:	0.0177	0.0323	0.549	0.438	0.0285	15.4
	2 WEST AFRICAN SOURCE POPULATIONS + 1 EUROPEAN																																					CAM:			DJA:			Merino:			UKTexel:
model_20HD	BBB	CAMSHP	West-African Djallonke		UKTexel	Soay	Boreray	AMDN	AFKD	BONG	DYGN	GUGD	KIDO	LOYA	SHGM	BangladeshiBGE	BangladeshiGarole	Deccani	Garut	SriLankan	Sumatra	Tibetan	Hammari	Kabashi	Karakas	LibyanBarbary	Moghani	NamaquaAfrikaner	RedMaasai								24	-4.45	5.07	-0.877	5.38	5.54	0.972				0.065	0.471	0.138
model_21HD	BBB	CAMSHP	West-African Djallonke		UKTexel			AMDN	AFKD	BONG	DYGN	GUGD	KIDO	LOYA	SHGM								Hammari	Kabashi	Karakas	LibyanBarbary	Moghani	NamaquaAfrikaner	RedMaasai	Castellana	Ojalada	Bergamasca	Finnsheep	EastFriesianWhite	Chios	Sakiz	22	-3.67	3.78	-0.97	4.53	4.11	1.1				0.142	0.335	0.424
model_21HD	BBB	CAMSHP	West-African Djallonke		UKTexel			AMDN	AFKD	BONG	DYGN	GUGD	KIDO	LOYA	SHGM															Castellana	Ojalada	Bergamasca	Finnsheep	EastFriesianWhite	Chios	Sakiz	15	-1.92	2.72	-0.706	2.64	2.96	0.891				0.28	0.245	1.15
model_23HD	BBB	CAMSHP	West-African Djallonke	Merino		Soay	Boreray	AMDN	AFKD	BONG	DYGN	GUGD	KIDO	LOYA	SHGM	BangladeshiBGE	BangladeshiGarole	Deccani	Garut	SriLankan	Sumatra	Tibetan	Hammari	Kabashi	Karakas	LibyanBarbary	Moghani	NamaquaAfrikaner	RedMaasai								24	-9.86	18.2	-0.541	11.4	20.3	0.562	-0.542	2.08	-0.261
model_24HD	BBB	CAMSHP	West-African Djallonke	Merino				AMDN	AFKD	BONG	DYGN	GUGD	KIDO	LOYA	SHGM								Hammari	Kabashi	Karakas	LibyanBarbary	Moghani	NamaquaAfrikaner	RedMaasai	Castellana	Ojalada	Bergamasca	Finnsheep	EastFriesianWhite	Chios	Sakiz	22	-7.8	4.7	-1.66	9.09	5.18	1.75	-0.295	0.494	-0.598
model_25HD	BBB	CAMSHP	West-African Djallonke	Merino				AMDN	AFKD	BONG	DYGN	GUGD	KIDO	LOYA	SHGM															Castellana	Ojalada	Bergamasca	Finnsheep	EastFriesianWhite	Chios	Sakiz	15	-8.2	5.39	-1.52	9.57	5.95	1.61	-0.364	0.57	-0.639
[truncated: 2 more columns]

## Sheet: ST4_qpAdm_results_low-density
model no.	target group	source group 1	source group 2/3	source group 2/3	source group 2/3	reference group 1	reference group 2	reference group 3	reference group 4	reference group 5	reference group 6	reference group 7	reference group 8	reference group 9	reference group 10	reference group 11	reference group 12	reference group 13	reference group 14	reference group 15	reference group 16	reference group 17	reference group 18	reference group 19	reference group 20	reference group 21	reference group 22	reference group 23	reference group 24	reference group 25	reference group 26	reference group 27	reference group 28	number of references	estimated admixture fraction (EAF), source 1	EAF standard error, source 1	Z-score, source 1	estimated admixture fraction (EAF), source 2/3	EAF standard error, source 2/3	Z-score, source 2/3	estimated admixture fraction (EAF), source 2/3	EAF standard error, source 2/3	Z-score, source 2/3	estimated admixture fraction (EAF), source 2/3	EAF standard error, source 2/3	Z-score, source 2/3	qpAdm model p-value
model_1LD	BBB	WestAfrica		Merino	UKTexel	Soay	MiddleEast	Asia	EastAfrica																									4	0.416	0.0259	16.1				0.473	0.117	4.06	0.111	0.0991	1.12	0.306	implausible models
model_2LD	BBB	WestAfrica		Merino	UKTexel	Soay	AMDN	AFKD	BONG	DYGN	GUGD	KIDO	LOYA	SHGM	Hammari	Kabashi	Karakas	LibyanBarbary	Moghani	RedMasaii														15	0.404	0.0317	12.7				0.476	0.171	2.78	0.12	0.146	0.8119	6.27e-05
model_3LD	BBB	WestAfrica		Merino	UKTexel	Soay	AMDN	AFKD	BONG	DYGN	GUGD	KIDO	LOYA	SHGM	Hammari	Kabashi	Karakas	LibyanBarbary	Moghani	RedMasaii							BangladeshiBGE	BangladeshiGarole	Deccani	Garut	SriLankan	Sumatra	Tibetan	22	0.433	0.0348	12.4				0.228	0.183	1.25	0.339	0.154	2.2	5.01e-09
model_4LD	BBB	WestAfrica		Merino	UKTexel		AMDN	AFKD	BONG	DYGN	GUGD	KIDO	LOYA	SHGM	Hammari	Kabashi	Karakas	LibyanBarbary	Moghani	RedMasaii														14	0.433	0.349	1.24				0.102	4	0.0256	0.465	3.65	0.127	0.0116
model_5LD	BBB	WestAfrica		Merino	UKTexel		AMDN	AFKD	BONG	DYGN	GUGD	KIDO	LOYA	SHGM	Hammari	Kabashi	Karakas	LibyanBarbary	Moghani	RedMasaii	Castellana	Ojalada	Bergamasca	Finnsheep	Chios	Sakiz								20	0.491	0.018	27.2				0.0835	0.0735	1.14	0.426	0.0636	6.69	0.00021
model_6LD	BBB	WestAfrica		Merino	UKTexel										Hammari	Kabashi	Karakas	LibyanBarbary	Moghani	RedMasaii	Castellana	Ojalada	Bergamasca	Finnsheep	Chios	Sakiz								12	0.488	0.194	25.2				0.0897	0.0742	1.21	0.422	0.0631	6.69	0.000327
model_7LD	BBB	WestAfrica		Merino	UKTexel		AMDN	AFKD	BONG	DYGN	GUGD	KIDO	LOYA	SHGM							Castellana	Ojalada	Bergamasca	Finnsheep	Chios	Sakiz								14	0.505	0.018	28.1				0.0427	0.0723	0.591	0.452	0.0632	7.15	0.0388
	PAIRWISE
model_8LD	BBB	WestAfrica		Merino			AMDN	AFKD	BONG	DYGN	GUGD	KIDO	LOYA	SHGM	Hammari	Kabashi	Karakas	LibyanBarbary	Moghani	RedMasaii														14	0.39	0.0236	16.5				0.61	0.0236	25.8				0.00951
model_9LD	BBB	WestAfrica			UKTexel		AMDN	AFKD	BONG	DYGN	GUGD	KIDO	LOYA	SHGM	Hammari	Kabashi	Karakas	LibyanBarbary	Moghani	RedMasaii														14	0.442	0.0215	20.6							0.558	0.0215	26	0.018
model_10LD	BBB	WestAfrica		Merino		Soay	AMDN	AFKD	BONG	DYGN	GUGD	KIDO	LOYA	SHGM	Hammari	Kabashi	Karakas	LibyanBarbary	Moghani	RedMasaii														15	0.388	0.0222	17.5				0.612	0.0222	27.5				0.00138
model_11LD	BBB	WestAfrica			UKTexel	Soay	AMDN	AFKD	BONG	DYGN	GUGD	KIDO	LOYA	SHGM	Hammari	Kabashi	Karakas	LibyanBarbary	Moghani	RedMasaii														15	0.476	0.0193	24.7							0.524	0.0193	27.2	7.68e-07
	INDIVIDUAL WEST AFRICAN SOURCE
model_12LD	BBB	CAMSHP		Merino	UKTexel	Soay	AMDN	AFKD	BONG	DYGN	GUGD	KIDO	LOYA	SHGM	Hammari	Kabashi	Karakas	LibyanBarbary	Moghani	RedMasaii														15	0.395	0.0357	11.1			CAM:	0.49	0.214	2.3	0.115	0.188	0.611	0.00165
model_13LD	BBB	West-African-Djallonke		Merino	UKTexel	Soay	AMDN	AFKD	BONG	DYGN	GUGD	KIDO	LOYA	SHGM	Hammari	Kabashi	Karakas	LibyanBarbary	Moghani	RedMasaii														15	0.44	0.0505	8.71			DJA:	0.378	0.268	1.41	0.183	0.226	0.81	0.000406
model_14LD	BBB	CAMSHP		Merino	UKTexel		AMDN	AFKD	BONG	DYGN	GUGD	KIDO	LOYA	SHGM	Hammari	Kabashi	Karakas	LibyanBarbary	Moghani	RedMasaii	Castellana	Ojalada	Bergamasca	Finnsheep	Chios	Sakiz								20	0.483	0.09	23.1			CAM:	0.09	0.0877	1.03	0.428	0.0781	5.47	0.000509
model_15LD	BBB	West-African-Djallonke		Merino	UKTexel		AMDN	AFKD	BONG	DYGN	GUGD	KIDO	LOYA	SHGM	Hammari	Kabashi	Karakas	LibyanBarbary	Moghani	RedMasaii	Castellana	Ojalada	Bergamasca	Finnsheep	Chios	Sakiz								20	0.529	0.0244	21.7			DJA:	0.0137	0.0901	0.152	0.457	0.0784	5.84	0.000997
model_16LD	BBB	CAMSHP		Merino	UKTexel										Hammari	Kabashi	Karakas	LibyanBarbary	Moghani	RedMasaii	Castellana	Ojalada	Bergamasca	Finnsheep	Chios	Sakiz								12	0.481	0.0221	21.8			CAM:	0.0962	0.0849	1.13	0.423	0.0743	5.7	0.00169
model_17LD	BBB	West-African-Djallonke		Merino	UKTexel										Hammari	Kabashi	Karakas	LibyanBarbary	Moghani	RedMasaii	Castellana	Ojalada	Bergamasca	Finnsheep	Chios	Sakiz								12	0.522	0.0261	20			DJA:	0.0404	0.0908	0.445	0.438	0.0778	5.62	0.00262
model_18LD	BBB	CAMSHP		Merino	UKTexel		AMDN	AFKD	BONG	DYGN	GUGD	KIDO	LOYA	SHGM							Castellana	Ojalada	Bergamasca	Finnsheep	Chios	Sakiz								14	0.499	0.0212	23.6			CAM:	0.0493	0.084	0.587	0.451	0.0751	6.01	0.0218
model_19LD	BBB	West-African-Djallonke		Merino	UKTexel		AMDN	AFKD	BONG	DYGN	GUGD	KIDO	LOYA	SHGM							Castellana	Ojalada	Bergamasca	Finnsheep	Chios	Sakiz								14	0.544	0.0248	22			DJA:	-0.0134	0.0874	-0.0153	0.469	0.0767	6.12	0.0159
	2 WEST AFRICAN SOURCE POPULATIONS + 1 EUROPEAN																																		CAM:			DJA:			Merino:			UKTexel:
model_20LD	BBB	CAMSHP	West-African Djallonke		UKTexel		Soay	AMDN	AFKD	BONG	DYGN	GUGD	KIDO	LOYA	SHGM	Hammari	Kabashi	Karakas	LibyanBarbary	Moghani	RedMasaii						BangladeshiBGE	BangladeshiGarole	Deccani	Garut	SriLankan	Sumatra	Tibetan	22	9.75	27.2	0.359	-10.1	29.5	-0.343				1.35	2.33	0.58	0.0089
model_21LD	BBB	CAMSHP	West-African Djallonke		UKTexel		AMDN	AFKD	BONG	DYGN	GUGD	KIDO	LOYA	SHGM	Hammari	Kabashi	Karakas	LibyanBarbary	Moghani	RedMasaii	Castellana	Ojalada	Bergamasca	Finnsheep	Chios	Sakiz								20	7.59	24.2	0.313	-7.64	26.1	-0.293				1.05	1.84	0.571	0.139
model_21LD	BBB	CAMSHP	West-African Djallonke		UKTexel		AMDN	AFKD	BONG	DYGN	GUGD	KIDO	LOYA	SHGM							Castellana	Ojalada	Bergamasca	Finnsheep	Chios	Sakiz								14	2.91	17.2	0.169	-2.6	18.6	-0.14				0.689	1.4	0.491	0.0581
model_23LD	BBB	CAMSHP	West-African Djallonke	Merino			Soay	AMDN	AFKD	BONG	DYGN	GUGD	KIDO	LOYA	SHGM	Hammari	Kabashi	Karakas	LibyanBarbary	Moghani	RedMasaii						BangladeshiBGE	BangladeshiGarole	Deccani	Garut	SriLankan	Sumatra	Tibetan	22	4.53	5.04	0.9	-4.6	5.55	-0.829	1.07	0.531	2.01				0.145
model_24LD	BBB	CAMSHP	West-African Djallonke	Merino			AMDN	AFKD	BONG	DYGN	GUGD	KIDO	LOYA	SHGM	Hammari	Kabashi	Karakas	LibyanBarbary	Moghani	RedMasaii	Castellana	Ojalada	Bergamasca	Finnsheep	Chios	Sakiz								20	7.03	9.13	0.77	-7.2	9.96	-0.723	1.17	0.851	1.37				0.226
model_25LD	BBB	CAMSHP	West-African Djallonke	Merino			AMDN	AFKD	BONG	DYGN	GUGD	KIDO	LOYA	SHGM							Castellana	Ojalada	Bergamasca	Finnsheep	Chios	Sakiz								14	11.6	29.5	0.392	-12.2	32.4	-0.376	1.62	2.87	0.564				0.0913

## Sheet: ST5_50K RFMix ancestors (2 anc)
Europe
Altamurana	2
Arawapa	3
AustralianIndustryMerino	1
AustralianMerino	1
AustralianPollDorset	1
AustralianPollMerino	1
AustralianSuffolk	1
Bergamasca	1
BlackHeadedMountain	2
BorderLeicester	1
BundnerOberlanderSheep	1
Castellana	1
Chios	1
Churra	4
CyprusFatTail	1
EngadineRedSheep	1
Finnsheep	2
Galway	1
GreyfacedDartmoor	1
Icelandic	1
IrishSuffolk	1
MacarthurMerino	1
MilkLacaune	1
NewZealandRomney	1
NewZealandTexel	1
NorfolkHorn	1
Ojalada	1
OldNorwegianspaelsau	3
OxfordDown	1
Rambouillet	2
Ryeland	1
SardinianAncestralBlack	1
ScottishBlackface	1
Soay	1
SwissBlack-BrownMountainSheep	1
SwissWhiteAlpineSheep	1
ValaisBlacknoseSheep	1
ValaisRedSheep	1
Wiltshire	1

## Sheet: ST6_50K RFMix ancestors (3 anc)
Merino-related		UK-Texel-related
AustralianIndustryMerino	7	BorderLeicester	1
AustralianMerino	12	Galway	1
AustralianPollMerino	4	GermanTexel	4
Rambouillet	7	GreyfacedDartmoor	6
		NewZealandTexel	4
		OxfordDown	7
		Ryeland	3
		ScottishTexel	1
		WiltshireHorn	3

## Sheet: ST7_50K RFMix genes (2 anc)
bedtools output for regions with >0.90 ancestry in either haplotype for 31 BBBs (no windows had >0.90 CAM ancestry for either haplotype in more than 31 samples)
50K, 2-ancestry model
3	131817947	131820677	+	ID=gene:ENSOARG00000016083		biotype=protein_coding	description=glycosylation-dependant	3	131815794	134008438
3	131849883	131853136	+	ID=gene:ENSOARG00000016096	Name=PPP1R1A	biotype=protein_coding		3	131815794	134008438	PPP1R1A
3	131856628	131881410	-	ID=gene:ENSOARG00000016104	Name=PDE1B	biotype=protein_coding		3	131815794	134008438	PDE1B
3	131887961	131931041	-	ID=gene:ENSOARG00000016133	Name=NCKAP1L	biotype=protein_coding		3	131815794	134008438	NCKAP1L
3	131955330	131967145	+	ID=gene:ENSOARG00000016162	Name=GTSF1	biotype=protein_coding		3	131815794	134008438	GTSF1
3	132008455	132021989	+	ID=gene:ENSOARG00000016181	Name=ITGA5	biotype=protein_coding		3	131815794	134008438	ITGA5
3	132032805	132046002	+	ID=gene:ENSOARG00000016195	Name=ZNF385A	biotype=protein_coding		3	131815794	134008438	ZNF385A
3	132049364	132050586	+	ID=gene:ENSOARG00000016207		biotype=protein_coding	description=G	3	131815794	134008438
3	132056655	132081572	-	ID=gene:ENSOARG00000016220	Name=COPZ1	biotype=protein_coding		3	131815794	134008438	COPZ1
3	132107083	132114766	+	ID=gene:ENSOARG00000016228	Name=NFE2	biotype=protein_coding		3	131815794	134008438	NFE2
3	132116058	132122020	-	ID=gene:ENSOARG00000016240	Name=HNRNPA1	biotype=protein_coding		3	131815794	134008438	HNRNPA1
3	132139439	132149313	+	ID=gene:ENSOARG00000016251	Name=CBX5	biotype=protein_coding		3	131815794	134008438	CBX5
3	132195893	132197652	+	ID=gene:ENSOARG00000016261		biotype=protein_coding	description=single-strand-selective	3	131815794	134008438
3	132314501	132315663	-	ID=gene:ENSOARG00000016271	Name=HOXC4	biotype=protein_coding		3	131815794	134008438	HOXC4
3	132334178	132335749	-	ID=gene:ENSOARG00000016284	Name=HOXC5	biotype=protein_coding		3	131815794	134008438	HOXC5
3	132338094	132340389	-	ID=gene:ENSOARG00000016296	Name=HOXC6	biotype=protein_coding		3	131815794	134008438	HOXC6
3	132357083	132359341	-	ID=gene:ENSOARG00000016306	Name=HOXC8	biotype=protein_coding		3	131815794	134008438	HOXC8
3	132365704	132368208	-	ID=gene:ENSOARG00000016319	Name=HOXC9	biotype=protein_coding		3	131815794	134008438	HOXC9
3	132378989	132383129	-	ID=gene:ENSOARG00000016331	Name=HOXC10	biotype=protein_coding		3	131815794	134008438	HOXC10
3	132392956	132395153	-	ID=gene:ENSOARG00000016342	Name=HOXC11	biotype=protein_coding		3	131815794	134008438	HOXC11
3	132411703	132413486	-	ID=gene:ENSOARG00000016352	Name=HOXC12	biotype=protein_coding		3	131815794	134008438	HOXC12
3	132422835	132429375	-	ID=gene:ENSOARG00000016363	Name=HOXC13	biotype=protein_coding		3	131815794	134008438	HOXC13
3	132669675	132681272	+	ID=gene:ENSOARG00000016380	Name=CALCOCO1	biotype=protein_coding		3	131815794	134008438	CALCOCO1
3	132715794	132719269	+	ID=gene:ENSOARG00000016393	Name=ATP5MC2	biotype=protein_coding		3	131815794	134008438	ATP5MC2
3	132775009	132850306	+	ID=gene:ENSOARG00000016413		biotype=protein_coding	description=activating	3	131815794	134008438
3	132858520	132859313	+	ID=gene:ENSOARG00000016425	Name=NPFF	biotype=protein_coding		3	131815794	134008438	NPFF
3	132859941	132864713	-	ID=gene:ENSOARG00000016437	Name=TARBP2	biotype=protein_coding		3	131815794	134008438	TARBP2
3	132874525	132880163	+	ID=gene:ENSOARG00000016453	Name=MAP3K12	biotype=protein_coding		3	131815794	134008438	MAP3K12
3	132881801	132900379	-	ID=gene:ENSOARG00000016466	Name=PCBP2	biotype=protein_coding		3	131815794	134008438	PCBP2
3	132909182	132911275	-	ID=gene:ENSOARG00000016479	Name=PRR13	biotype=protein_coding		3	131815794	134008438	PRR13
3	132931907	132937701	-	ID=gene:ENSOARG00000016492	Name=AMHR2	biotype=protein_coding		3	131815794	134008438	AMHR2
3	132949220	132981806	-	ID=gene:ENSOARG00000016514	Name=SP1	biotype=protein_coding		3	131815794	134008438	SP1
3	133035506	133049482	+	ID=gene:ENSOARG00000016526	Name=AAAS	biotype=protein_coding		3	131815794	134008438	AAAS
3	133049806	133058948	-	ID=gene:ENSOARG00000016542	Name=MYG1	biotype=protein_coding		3	131815794	134008438	MYG1
3	133057430	133060766	-	ID=gene:ENSOARG00000016558		biotype=protein_coding	description=prefoldin	3	131815794	134008438
3	133062421	133084003	-	ID=gene:ENSOARG00000016587	Name=ESPL1	biotype=protein_coding		3	131815794	134008438	ESPL1
3	133090566	133092553	-	ID=gene:ENSOARG00000016615	Name=MFSD5	biotype=protein_coding		3	131815794	134008438	MFSD5
3	133126743	133131069	+	ID=gene:ENSOARG00000016626	Name=RARG	biotype=protein_coding		3	131815794	134008438	RARG
3	133139887	133148491	+	ID=gene:ENSOARG00000016642	Name=ITGB7	biotype=protein_coding		3	131815794	134008438	ITGB7
3	133152336	133155342	-	ID=gene:ENSOARG00000016661	Name=ZNF740	biotype=protein_coding		3	131815794	134008438	ZNF740
3	133174198	133183260	+	ID=gene:ENSOARG00000016670		biotype=protein_coding	description=cysteine	3	131815794	134008438
3	133198294	133212142	-	ID=gene:ENSOARG00000016688	Name=SOAT2	biotype=protein_coding		3	131815794	134008438	SOAT2
3	133213326	133216912	-	ID=gene:ENSOARG00000016699	Name=IGFBP6	biotype=protein_coding		3	131815794	134008438	IGFBP6
3	133223419	133236186	+	ID=gene:ENSOARG00000016712	Name=SPRYD3	biotype=protein_coding		3	131815794	134008438	SPRYD3
3	133238048	133250878	-	ID=gene:ENSOARG00000016737	Name=TNS2	biotype=protein_coding		3	131815794	134008438	TNS2
3	133259318	133282874	-	ID=gene:ENSOARG00000016759	Name=EIF4B	biotype=protein_coding		3	131815794	134008438	EIF4B
3	133329883	133333811	-	ID=gene:ENSOARG00000016773		biotype=protein_coding	description=keratin	3	131815794	134008438
3	133375727	133383019	+	ID=gene:ENSOARG00000016786	Name=KRT8	biotype=protein_coding		3	131815794	134008438	KRT8
3	133420696	133428181	+	ID=gene:ENSOARG00000016800	Name=KRT78	biotype=protein_coding		3	131815794	134008438	KRT78
3	133433601	133443905	+	ID=gene:ENSOARG00000016824	Name=KRT79	biotype=protein_coding		3	131815794	134008438	KRT79
3	133453262	133459729	+	ID=gene:ENSOARG00000016836	Name=KRT4	biotype=protein_coding		3	131815794	134008438	KRT4
3	133471252	133477730	+	ID=gene:ENSOARG00000016853	Name=KRT3	biotype=protein_coding		3	131815794	134008438	KRT3
3	133507950	133508480	-	ID=gene:ENSOARG00000016863		biotype=protein_coding	gene_id=ENSOARG00000016863	3	131815794	134008438
3	133526658	133533462	+	ID=gene:ENSOARG00000016871		biotype=protein_coding	description=keratin%2C	3	131815794	134008438
3	133543311	133555872	+	ID=gene:ENSOARG00000016883	Name=KRT77	biotype=protein_coding		3	131815794	134008438	KRT77
3	133566405	133604565	+	ID=gene:ENSOARG00000016900	Name=KRT1	biotype=protein_coding		3	131815794	134008438	KRT1
3	133608720	133618332	+	ID=gene:ENSOARG00000016914	Name=KRT73	biotype=protein_coding		3	131815794	134008438	KRT73
3	133628051	133639981	+	ID=gene:ENSOARG00000016930	Name=KRT72	biotype=protein_coding		3	131815794	134008438	KRT72
3	133651634	133659310	+	ID=gene:ENSOARG00000016946	Name=KRT74	biotype=protein_coding		3	131815794	134008438	KRT74
3	133668845	133676261	+	ID=gene:ENSOARG00000016956	Name=KRT71	biotype=protein_coding		3	131815794	134008438	KRT71
3	133704094	133709834	+	ID=gene:ENSOARG00000016974	Name=KRT5	biotype=protein_coding		3	131815794	134008438	KRT5
3	133710120	133871384	-	ID=gene:ENSOARG00000016989		biotype=protein_coding	description=keratin%2C	3	131815794	134008438
3	133722475	133727191	+	ID=gene:ENSOARG00000017002		biotype=protein_coding	description=keratin	3	131815794	134008438
3	133739439	133744414	+	ID=gene:ENSOARG00000017016		biotype=protein_coding	description=keratin%2C	3	131815794	134008438
3	133772163	133781755	+	ID=gene:ENSOARG00000017035	Name=KRT75	biotype=protein_coding		3	131815794	134008438	KRT75
3	133783764	133795772	+	ID=gene:ENSOARG00000017049		biotype=protein_coding	description=keratin%2C	3	131815794	134008438
3	133799936	133812021	+	ID=gene:ENSOARG00000017063	Name=KRT82	biotype=protein_coding		3	131815794	134008438	KRT82
3	133820569	133827920	+	ID=gene:ENSOARG00000017081	Name=KRT84	biotype=protein_coding		3	131815794	134008438	KRT84
3	133841890	133846309	+	ID=gene:ENSOARG00000017098	Name=KRT85	biotype=protein_coding		3	131815794	134008438	KRT85
3	133886248	133892660	+	ID=gene:ENSOARG00000017113		biotype=protein_coding	description=keratin	3	131815794	134008438
3	133897662	133903960	-	ID=gene:ENSOARG00000017130	Name=KRT2.11	biotype=protein_coding		3	131815794	134008438	KRT2.11
3	133912776	133918028	+	ID=gene:ENSOARG00000017148		biotype=protein_coding	gene_id=ENSOARG00000017148	3	131815794	134008438
3	133936440	133944796	-	ID=gene:ENSOARG00000017163		biotype=protein_coding	description=keratin%2C	3	131815794	134008438
3	133950798	133959380	+	ID=gene:ENSOARG00000017175		biotype=protein_coding	description=keratin%2C	3	131815794	134008438
3	133962047	133975095	-	ID=gene:ENSOARG00000017187	Name=KRT7	biotype=protein_coding		3	131815794	134008438	KRT7
5	35600183	35609116	+	ID=gene:ENSOARG00000003023	Name=TSPAN17	biotype=protein_coding		5	35604858	37144222	TSPAN17
5	35756308	35820750	+	ID=gene:ENSOARG00000003149	Name=UNC5A	biotype=protein_coding		5	35604858	37144222	UNC5A
5	35819608	35841049	-	ID=gene:ENSOARG00000003252	Name=HK3	biotype=protein_coding		5	35604858	37144222	HK3
5	35847680	35979412	-	ID=gene:ENSOARG00000003387		biotype=protein_coding	description=ubiquitin	5	35604858	37144222
5	36007438	36031229	+	ID=gene:ENSOARG00000003425	Name=ZNF346	biotype=protein_coding		5	35604858	37144222	ZNF346
5	36052758	36060143	+	ID=gene:ENSOARG00000003522	Name=FGFR4	biotype=protein_coding		5	35604858	37144222	FGFR4
5	36093283	36234708	+	ID=gene:ENSOARG00000003834	Name=NSD1	biotype=protein_coding		5	35604858	37144222	NSD1
5	36241235	36242770	-	ID=gene:ENSOARG00000004122	Name=RAB24	biotype=protein_coding		5	35604858	37144222	RAB24
5	36243381	36246372	+	ID=gene:ENSOARG00000004188		biotype=protein_coding	description=PRELI	5	35604858	37144222
5	36247139	36251260	-	ID=gene:ENSOARG00000004235		biotype=protein_coding	description=MAX	5	35604858	37144222
5	36284842	36482758	-	ID=gene:ENSOARG00000004300		biotype=protein_coding	gene_id=ENSOARG00000004300	5	35604858	37144222
5	36301175	36320036	-	ID=gene:ENSOARG00000004354	Name=LMAN2	biotype=protein_coding		5	35604858	37144222	LMAN2
5	36327318	36340987	+	ID=gene:ENSOARG00000004484	Name=RGS14	biotype=protein_coding		5	35604858	37144222	RGS14
5	36354192	36366656	+	ID=gene:ENSOARG00000004718	Name=SLC34A1	biotype=protein_coding		5	35604858	37144222	SLC34A1
5	36370853	36378931	-	ID=gene:ENSOARG00000004924	Name=F12	biotype=protein_coding		5	35604858	37144222	F12
5	36400126	36410476	+	ID=gene:ENSOARG00000005073	Name=GRK6	biotype=protein_coding		5	35604858	37144222	GRK6
5	36423630	36424751	+	ID=gene:ENSOARG00000005254	Name=PRR7	biotype=protein_coding		5	35604858	37144222	PRR7
5	36426005	36435081	-	ID=gene:ENSOARG00000005302	Name=DBN1	biotype=protein_coding		5	35604858	37144222	DBN1
5	36451226	36470397	-	ID=gene:ENSOARG00000005380	Name=PDLIM7	biotype=protein_coding		5	35604858	37144222	PDLIM7
5	36483502	36490305	-	ID=gene:ENSOARG00000005568	Name=DDX41	biotype=protein_coding		5	35604858	37144222	DDX41
5	36495793	36524601	-	ID=gene:ENSOARG00000005702	Name=FAM193B	biotype=protein_coding		5	35604858	37144222	FAM193B
5	36555486	36557572	-	ID=gene:ENSOARG00000005775		biotype=protein_coding	description=uncharacterized	5	35604858	37144222
5	36586234	36589395	+	ID=gene:ENSOARG00000005912		biotype=protein_coding	description=transmembrane	5	35604858	37144222
5	36593677	36601803	+	ID=gene:ENSOARG00000006000	Name=B4GALT7	biotype=protein_coding		5	35604858	37144222	B4GALT7
5	36693756	36702454	+	ID=gene:ENSOARG00000006121	Name=N4BP3	biotype=protein_coding		5	35604858	37144222	N4BP3
5	36709496	36727124	+	ID=gene:ENSOARG00000006157	Name=RMND5B	biotype=protein_coding		5	35604858	37144222	RMND5B
5	36727863	36731383	-	ID=gene:ENSOARG00000006274	Name=NHP2	biotype=protein_coding		5	35604858	37144222	NHP2
5	36763583	36768939	+	ID=gene:ENSOARG00000006311	Name=HNRNPAB	biotype=protein_coding		5	35604858	37144222	HNRNPAB
5	36770215	36794089	-	ID=gene:ENSOARG00000006386	Name=PHYKPL	biotype=protein_coding		5	35604858	37144222	PHYKPL
5	36801354	36826322	-	ID=gene:ENSOARG00000006533	Name=COL23A1	biotype=protein_coding		5	35604858	37144222	COL23A1
9	10706881	10707675	+	ID=gene:ENSOARG00000020142		biotype=protein_coding	gene_id=ENSOARG00000020142	9	9669457	10866319
9	10742940	10744296	+	ID=gene:ENSOARG00000012293		biotype=protein_coding	gene_id=ENSOARG00000012293	9	9669457	10866319
15	42177016	42452587	+	ID=gene:ENSOARG00000011668	Name=SBF2	biotype=protein_coding		15	42255552	43054223	SBF2
15	42304685	42306520	-	ID=gene:ENSOARG00000017142		biotype=protein_coding	gene_id=ENSOARG00000017142	15	42255552	43054223
15	42307442	42309134	-	ID=gene:ENSOARG00000012115		biotype=protein_coding	gene_id=ENSOARG00000012115	15	42255552	43054223
15	42481741	42557156	-	ID=gene:ENSOARG00000012146	Name=SWAP70	biotype=protein_coding		15	42255552	43054223	SWAP70
15	42642527	42654684	-	ID=gene:ENSOARG00000012355	Name=WEE1	biotype=protein_coding		15	42255552	43054223	WEE1
15	42678558	42720862	-	ID=gene:ENSOARG00000012477	Name=ZNF143	biotype=protein_coding		15	42255552	43054223	ZNF143
15	42750649	42791975	-	ID=gene:ENSOARG00000012687	Name=IPO7	biotype=protein_coding		15	42255552	43054223	IPO7
15	42755245	42891718	+	ID=gene:ENSOARG00000012798	Name=TMEM41B	biotype=protein_coding		15	42255552	43054223	TMEM41B
15	42904421	42905682	-	ID=gene:ENSOARG00000012913		biotype=protein_coding	gene_id=ENSOARG00000012913	15	42255552	43054223
15	42971248	43021048	+	ID=gene:ENSOARG00000013078	Name=DENND5A	biotype=protein_coding		15	42255552	43054223	DENND5A

## Sheet: ST8_50K RFMix genes (3 anc)
bedtools output for regions with >0.90 ancestry in either haplotype for 32 or 33 BBBs (there was a single marker,3:134008438, for which all 33 BBB showed >0.90 CAM ancestry for either haplotype)
50K, 3-ancestry model
1	273521292	273600112	-	ID=gene:ENSOARG00000015604	Name=SATB1	biotype=protein_coding		1	273407763	274191473	REG_1		SATB1
1	274437433	274900449	+	ID=gene:ENSOARG00000015658	Name=KCNH8	biotype=protein_coding		1	274145436	274698891	REG_2		KCNH8
1	274437433	274900449	+	ID=gene:ENSOARG00000015658	Name=KCNH8	biotype=protein_coding		1	274690631	275178589	REG_3		KCNH8
1	275206299	275266603	-	ID=gene:ENSOARG00000015695	Name=EFHB	biotype=protein_coding		1	275133655	294132112	REG_4		EFHB
1	275278245	275306706	+	ID=gene:ENSOARG00000015722	Name=RAB5A	biotype=protein_coding		1	275133655	294132112	REG_4		RAB5A
1	275307336	275324080	-	ID=gene:ENSOARG00000015753	Name=PP2D1	biotype=protein_coding		1	275133655	294132112	REG_4		PP2D1
1	275377672	275448035	+	ID=gene:ENSOARG00000015796	Name=KAT2B	biotype=protein_coding		1	275133655	294132112	REG_4		KAT2B
1	275469457	275486548	-	ID=gene:ENSOARG00000015824		biotype=protein_coding	description=shugoshin	1	275133655	294132112	REG_4		shugoshin
1	275544277	275544606	-	ID=gene:ENSOARG00000015909		biotype=protein_coding	gene_id=ENSOARG00000015909	1	275133655	294132112	REG_4
1	275557159	275560058	-	ID=gene:ENSOARG00000015858		biotype=protein_coding	gene_id=ENSOARG00000015858	1	275133655	294132112	REG_4
1	275581449	275589064	-	ID=gene:ENSOARG00000015892		biotype=protein_coding	gene_id=ENSOARG00000015892	1	275133655	294132112	REG_4
1	275609457	275612874	-	ID=gene:ENSOARG00000015914		biotype=protein_coding	gene_id=ENSOARG00000015914	1	275133655	294132112	REG_4
3	133950798	133959380	+	ID=gene:ENSOARG00000017175		biotype=protein_coding	description=keratin%2C	3	133958438	135134454	REG_5		keratin%2C
3	133962047	133975095	-	ID=gene:ENSOARG00000017187	Name=KRT7	biotype=protein_coding		3	133958438	135134454	REG_5		KRT7
3	134021407	134042991	+	ID=gene:ENSOARG00000017197	Name=KRT80	biotype=protein_coding		3	133958438	135134454	REG_5		KRT80
3	134096810	134099074	-	ID=gene:ENSOARG00000017204	Name=ATG101	biotype=protein_coding		3	133958438	135134454	REG_5		ATG101
3	134111451	134116506	-	ID=gene:ENSOARG00000017214	Name=NR4A1	biotype=protein_coding		3	133958438	135134454	REG_5		NR4A1
3	134151806	134156212	-	ID=gene:ENSOARG00000017224		biotype=protein_coding	description=trafficking	3	133958438	135134454	REG_5		trafficking
3	134169941	134184003	-	ID=gene:ENSOARG00000017232	Name=ACVR1B	biotype=protein_coding		3	133958438	135134454	REG_5		ACVR1B
3	134229362	134236131	-	ID=gene:ENSOARG00000017242	Name=ACVRL1	biotype=protein_coding		3	133958438	135134454	REG_5		ACVRL1
3	134251826	134257790	-	ID=gene:ENSOARG00000017253	Name=ANKRD33	biotype=protein_coding		3	133958438	135134454	REG_5		ANKRD33
3	134320384	134320938	+	ID=gene:ENSOARG00000016801		biotype=protein_coding	gene_id=ENSOARG00000016801	3	133958438	135134454	REG_5
3	134327923	134328570	+	ID=gene:ENSOARG00000016823	Name=TMDD1	biotype=protein_coding		3	133958438	135134454	REG_5		TMDD1
3	134334998	134457004	-	ID=gene:ENSOARG00000017269	Name=SCN8A	biotype=protein_coding		3	133958438	135134454	REG_5		SCN8A
3	134584258	134645041	-	ID=gene:ENSOARG00000017291	Name=SLC4A8	biotype=protein_coding		3	133958438	135134454	REG_5		SLC4A8
3	134693949	134722893	+	ID=gene:ENSOARG00000017314	Name=GALNT6	biotype=protein_coding		3	133958438	135134454	REG_5		GALNT6
3	134732401	134746733	+	ID=gene:ENSOARG00000017327	Name=CELA1	biotype=protein_coding		3	133958438	135134454	REG_5		CELA1
3	134750526	134787072	+	ID=gene:ENSOARG00000017344	Name=BIN2	biotype=protein_coding		3	133958438	135134454	REG_5		BIN2
3	134813142	134814094	+	ID=gene:ENSOARG00000017355	Name=SMAGP	biotype=protein_coding		3	133958438	135134454	REG_5		SMAGP
3	134816952	134819829	-	ID=gene:ENSOARG00000017368	Name=DAZAP2	biotype=protein_coding		3	133958438	135134454	REG_5		DAZAP2
3	134849158	134869705	+	ID=gene:ENSOARG00000017381	Name=POU6F1	biotype=protein_coding		3	133958438	135134454	REG_5		POU6F1
3	134877931	134924951	+	ID=gene:ENSOARG00000017390	Name=TFCP2	biotype=protein_coding		3	133958438	135134454	REG_5		TFCP2
3	134938816	134946558	+	ID=gene:ENSOARG00000017411	Name=CSRNP2	biotype=protein_coding		3	133958438	135134454	REG_5		CSRNP2
3	134946573	134957701	-	ID=gene:ENSOARG00000017425	Name=LETMD1	biotype=protein_coding		3	133958438	135134454	REG_5		LETMD1
3	134994204	135007816	+	ID=gene:ENSOARG00000017439		biotype=protein_coding	description=natural	3	133958438	135134454	REG_5		natural
3	135084959	135106803	+	ID=gene:ENSOARG00000017456		biotype=protein_coding	description=natural	3	133958438	135134454	REG_5		natural
3	135295156	135323791	-	ID=gene:ENSOARG00000017507	Name=TMPRSS12	biotype=protein_coding		3	135272864	135548934	REG_6		TMPRSS12
3	135353161	135372464	-	ID=gene:ENSOARG00000017519	Name=ATF1	biotype=protein_coding		3	135272864	135548934	REG_6		ATF1
3	135427040	135541476	-	ID=gene:ENSOARG00000017540	Name=DIP2B	biotype=protein_coding		3	135272864	135548934	REG_6		DIP2B
3	135472970	135473278	+	ID=gene:ENSOARG00000016841		biotype=protein_coding	description=ATP	3	135272864	135548934	REG_6		atp
3	135677360	135722025	-	ID=gene:ENSOARG00000017702		biotype=protein_coding	description=La	3	135550087	135792881	REG_7		La
3	135746726	135844320	+	ID=gene:ENSOARG00000017787	Name=FAM186A	biotype=protein_coding		3	135550087	135792881	REG_7		FAM186A
3	135746726	135844320	+	ID=gene:ENSOARG00000017787	Name=FAM186A	biotype=protein_coding		3	135792389	136143681	REG_8		FAM186A
3	135918246	135978778	+	ID=gene:ENSOARG00000017839	Name=LIMA1	biotype=protein_coding		3	135792389	136143681	REG_8		LIMA1
3	135957154	135957415	+	ID=gene:ENSOARG00000017895		biotype=protein_coding	gene_id=ENSOARG00000017895	3	135792389	136143681	REG_8
3	135992959	136011529	+	ID=gene:ENSOARG00000017904		biotype=protein_coding	description=ceramide	3	135792389	136143681	REG_8		ceramide
3	136027278	136027451	-	ID=gene:ENSOARG00000016862	Name=COX14	biotype=protein_coding		3	135792389	136143681	REG_8		COX14
3	136028556	136028714	+	ID=gene:ENSOARG00000016874		biotype=protein_coding	gene_id=ENSOARG00000016874	3	135792389	136143681	REG_8
3	136030727	136039330	-	ID=gene:ENSOARG00000017957	Name=GPD1	biotype=protein_coding		3	135792389	136143681	REG_8		GPD1
3	136043505	136054202	-	ID=gene:ENSOARG00000017967	Name=SMARCD1	biotype=protein_coding		3	135792389	136143681	REG_8		SMARCD1
3	136054143	136079595	-	ID=gene:ENSOARG00000018049	Name=ASIC1	biotype=protein_coding		3	135792389	136143681	REG_8		ASIC1
3	136116994	136134051	+	ID=gene:ENSOARG00000018102	Name=RACGAP1	biotype=protein_coding		3	135792389	136143681	REG_8		RACGAP1
3	136116994	136134051	+	ID=gene:ENSOARG00000018102	Name=RACGAP1	biotype=protein_coding		3	136101883	136388867	REG_9		RACGAP1
3	136144860	136147440	-	ID=gene:ENSOARG00000018116	Name=AQP6	biotype=protein_coding		3	136101883	136388867	REG_9		AQP6
3	136155831	136159185	-	ID=gene:ENSOARG00000018171	Name=AQP5	biotype=protein_coding		3	136101883	136388867	REG_9		AQP5
3	136173376	136178344	-	ID=gene:ENSOARG00000018180	Name=AQP2	biotype=protein_coding		3	136101883	136388867	REG_9		AQP2
3	136228882	136262704	+	ID=gene:ENSOARG00000018189	Name=FAIM2	biotype=protein_coding		3	136101883	136388867	REG_9		FAIM2
3	136285678	136291071	+	ID=gene:ENSOARG00000018239		biotype=protein_coding	gene_id=ENSOARG00000018239	3	136101883	136388867	REG_9
3	136325824	136337102	+	ID=gene:ENSOARG00000018288	Name=NCKAP5L	biotype=protein_coding		3	136101883	136388867	REG_9		NCKAP5L
3	136357795	136366740	-	ID=gene:ENSOARG00000018336	Name=TMBIM6	biotype=protein_coding		3	136101883	136388867	REG_9		TMBIM6
3	136357795	136366740	-	ID=gene:ENSOARG00000018336	Name=TMBIM6	biotype=protein_coding		3	136355690	137151201	REG_10		TMBIM6
3	136397159	136450494	+	ID=gene:ENSOARG00000018401	Name=FMNL3	biotype=protein_coding		3	136355690	137151201	REG_10		FMNL3
3	136439236	136439544	+	ID=gene:ENSOARG00000018470		biotype=protein_coding	gene_id=ENSOARG00000018470	3	136355690	137151201	REG_10
3	136450175	136464033	-	ID=gene:ENSOARG00000018524	Name=PRPF40B	biotype=protein_coding		3	136355690	137151201	REG_10		PRPF40B
3	136480647	136495751	+	ID=gene:ENSOARG00000018625	Name=FAM186B	biotype=protein_coding		3	136355690	137151201	REG_10		FAM186B
3	136511969	136519820	+	ID=gene:ENSOARG00000018702	Name=MCRS1	biotype=protein_coding		3	136355690	137151201	REG_10		MCRS1
3	136520560	136538460	-	ID=gene:ENSOARG00000018744	Name=KCNH3	biotype=protein_coding		3	136355690	137151201	REG_10		KCNH3
3	136555420	136595631	-	ID=gene:ENSOARG00000018754		biotype=protein_coding	description=spermatogenesis	3	136355690	137151201	REG_10		spermatogenesis
3	136721255	136724181	-	ID=gene:ENSOARG00000018798	Name=DNAJC22	biotype=protein_coding		3	136355690	137151201	REG_10		DNAJC22
3	136734984	136737602	+	ID=gene:ENSOARG00000018804	Name=C1QL4	biotype=protein_coding		3	136355690	137151201	REG_10		C1QL4
3	136738997	136745933	-	ID=gene:ENSOARG00000018842	Name=TROAP	biotype=protein_coding		3	136355690	137151201	REG_10		TROAP
3	136749578	136749739	+	ID=gene:ENSOARG00000016902		biotype=protein_coding	gene_id=ENSOARG00000016902	3	136355690	137151201	REG_10
3	136765845	136766147	+	ID=gene:ENSOARG00000016919		biotype=protein_coding	gene_id=ENSOARG00000016919	3	136355690	137151201	REG_10
3	136774935	136776288	-	ID=gene:ENSOARG00000018874		biotype=protein_coding	gene_id=ENSOARG00000018874	3	136355690	137151201	REG_10
3	136794891	136798101	-	ID=gene:ENSOARG00000018879	Name=TUBA1C	biotype=protein_coding		3	136355690	137151201	REG_10		TUBA1C
3	136887717	136929972	+	ID=gene:ENSOARG00000018884	Name=TUBA1B	biotype=protein_coding		3	136355690	137151201	REG_10		TUBA1B
3	136944764	136957292	+	ID=gene:ENSOARG00000018920	Name=LMBR1L	biotype=protein_coding		3	136355690	137151201	REG_10		LMBR1L
3	136976492	136982509	+	ID=gene:ENSOARG00000018925	Name=RHEBL1	biotype=protein_coding		3	136355690	137151201	REG_10		RHEBL1
3	136982930	137019080	+	ID=gene:ENSOARG00000018975	Name=KMT2D	biotype=protein_coding		3	136355690	137151201	REG_10		KMT2D
3	137026540	137035155	+	ID=gene:ENSOARG00000019034	Name=PRKAG1	biotype=protein_coding		3	136355690	137151201	REG_10		PRKAG1
3	137053186	137056187	-	ID=gene:ENSOARG00000019059	Name=WNT1	biotype=protein_coding		3	136355690	137151201	REG_10		WNT1
3	137064274	137086490	+	ID=gene:ENSOARG00000019064		biotype=protein_coding	gene_id=ENSOARG00000019064	3	136355690	137151201	REG_10
3	137088309	137088467	+	ID=gene:ENSOARG00000016941		biotype=protein_coding	gene_id=ENSOARG00000016941	3	136355690	137151201	REG_10
3	137088819	137088980	+	ID=gene:ENSOARG00000017647		biotype=protein_coding	gene_id=ENSOARG00000017647	3	136355690	137151201	REG_10
3	137099804	137103120	+	ID=gene:ENSOARG00000019065	Name=FKBP11	biotype=protein_coding		3	136355690	137151201	REG_10		FKBP11
3	137102085	137112170	-	ID=gene:ENSOARG00000019094	Name=CCDC65	biotype=protein_coding		3	136355690	137151201	REG_10		CCDC65
3	137141796	137151088	+	ID=gene:ENSOARG00000019098	Name=RND1	biotype=protein_coding		3	136355690	137151201	REG_10		RND1
10	56250347	56254919	+	ID=gene:ENSOARG00000000468		biotype=protein_coding	description=nuclear	10	56190111	57247711	REG_11		nuclear

## Sheet: ST9_WGS RFMix ancestors (2 anc)
African		European
Cameroon Blackbelly	17	Milk Lacaune	1
Djallonke	7	Churra	2
		Ojalada	2
		Castellana	2
		Rambouillet	6
		Merino	6
		Cheviot	1
		Scottish Blackface	1
		Dollgelau Welsh Mountain	1
		Welsh Hardy Speckled Face	1
		Tregaon Welsh Mountain	1

## Sheet: ST10_WGS RFMix ancestors (3anc)
European
Cheviot	1
Scottish Blackface	1
Dollgelau Welsh Mountain	1
Merino	4
Rambouillet	2
Milk Lacaune	1
Churra	2
Ojalada	1
Castellana	2

[truncated: 4 more sheets: ST11_WGS RFMix regions (2 anc) , ST12_WGS RFMix genes (2 anc), ST13_WGS RFMix genes (3 anc), ST14_Details of WGS data]
